# Supplementary material for: Unlocking the Complexity of Antibody-Drug Conjugates: A Cutting-Edge LC-HRMS Approach to Refine Drug-to-Antibody Ratio Measurements with Highly Reactive Payloads
Source: Int J Mol Sci. 2025 Mar 27;26(7):3080. doi: 10.3390/ijms26073080 (PMC11988793; doi:10.3390/ijms26073080)
Supplement: Supplementary file 1 [file ijms-26-03080-s001.zip]

Archive with 1 entries (1 files):
- ijms-3477787-supplementary.pdf
